# Supplementary material for: Sexual Dimorphism in the Skeletal Morphology of Asian Elephants (Elephas maximus): A Preliminary Morphometric Study of Skull, Scapula, and Pelvis
Source: Biology (Basel). 2025 Jul 24;14(8):933. doi: 10.3390/biology14080933 (PMC12383435; doi:10.3390/biology14080933)
Supplement: Supplementary file 1 [file biology-14-00933-s001.zip]

Archive with 1 entries (1 files):
- biology-3720525-supplementary.pdf
